# Supplementary material for: Adaptation of Oxidative Phosphorylation Machinery Compensates for Hepatic Lipotoxicity in Early Stages of MAFLD
Source: Int J Mol Sci. 2022 Jun 20;23(12):6873. doi: 10.3390/ijms23126873 (PMC9224893; doi:10.3390/ijms23126873)
Supplement: Supplementary file 1 [file ijms-23-06873-s001.zip]

Archive with 2 entries (2 files):
- Supplement_table transcriptom final.pdf
- Ver3.-SupplementFigures_Fahlbusch et al. Adaptation of oxidative phosphorylation machinery compensates hepatic lipotoxicity in early stages of MAFLD.pdf
